# Supplementary material for: Thymol Inhibits Biofilm Formation, Eliminates Pre-Existing Biofilms, and Enhances Clearance of Methicillin-Resistant Staphylococcus aureus (MRSA) in a Mouse Peritoneal Implant Infection Model
Source: Microorganisms. 2020 Jan 10;8(1):99. doi: 10.3390/microorganisms8010099 (PMC7023310; doi:10.3390/microorganisms8010099)
Supplement: Supplementary file 1 [file microorganisms-08-00099-s001.zip]

Archive with 4 entries (3 files):
- suppl/
- suppl/Figure S1.tif
- suppl/table S1.docx
- suppl/table S2.docx
